# Supplementary material for: Profiling of G-Protein Coupled Receptors in Adipose Tissue and Differentiating Adipocytes Offers a Translational Resource for Obesity/Metabolic Research
Source: Cells. 2023 Jan 19;12(3):377. doi: 10.3390/cells12030377 (PMC9913134; doi:10.3390/cells12030377)
Supplement: Supplementary file 1 [file cells-12-00377-s001.zip]

Archive with 1 entries (1 files):
- cells-2067582-supplementary.pdf
